# Supplementary material for: Small Extracellular Vesicles (sEVs) Biogenesis Molecular Players Are Associated with Clinical Outcome of Colorectal Cancer Patients
Source: Cancers (Basel). 2023 Mar 9;15(6):1685. doi: 10.3390/cancers15061685 (PMC10046180; doi:10.3390/cancers15061685)
Supplement: Supplementary file 1 [file cancers-15-01685-s001.zip]

Archive with 1 entries (1 files):
- cancers-2205083-supplementary.pdf
